# Supplementary material for: Resveratrol amplifies the anti-tumor effect of α-PD-1 by altering the intestinal microbiome and PGD2 content
Source: Gut Microbes. 2024 Dec 30;17(1):2447821. doi: 10.1080/19490976.2024.2447821 (PMC12931716; doi:10.1080/19490976.2024.2447821)
Supplement: Supplemental Material [file KGMI_A_2447821_SM3318.zip]

Archive with 2 entries (2 files):
- Revised Supplementary.docx
- Supplementary.docx
